# Supplementary material for: The global scope and components of family-centred care for preterm infants: An umbrella review
Source: PLOS Glob Public Health. 2025 Jul 3;5(7):e0004900. doi: 10.1371/journal.pgph.0004900 (PMC12225843; doi:10.1371/journal.pgph.0004900)
Supplement: S1 File — (XLSX) [file pgph.0004900.s003.xlsx]

## Sheet: data extraction table
DATA EXTRACTION TABLE
Umbrella Review of Family-Centred Care for Preterm Infants
Adella J, Maraschin FG, Nagraj S
Authors	Year	Title	Eligibility for inclusion	Typology	Intervention/ Objective	Number and type of primary studies	Countries (number of studies)	Number and population of participants	Setting of interest	Components of FCC intervention	Main outcomes	JBI Critical Appraisal	Primary data extractor	Verificator	Date of extraction
Davidson, J. E.; Aslakson, R. A.; Long, A. C.; Puntillo, K. A.; Kross, E. K.; Hart, J.; Cox, C. E.; Wunsch, H.; Wickline, M. A.; Nunnally, M. E.; Netzer, G.; Kentish-Barnes, N.; Sprung, C. L.; Hartog, C. S.; Coombs, M.; Gerritsen, R. T.; Hopkins, R. O.; Franck, L. S.; Skrobik, Y.; Kon, A. A.; Scruth, E. A.; Harvey, M. A.; Lewis-Newby, M.; White, D. B.; Swoboda, S. M.; Cooke, C. R.; Levy, M. M.; A…	2017	Guidelines for Family-Centered Care in the Neonatal, Pediatric, and Adult ICU	Yes	Systematic review	To provide clinicians with evidence-based strategies to optimize the support of the family of critically ill patients in the ICU.	238 in total; randomized trials and observational studies	Not specified	Not specified	Neonatal, pediatric, and adult ICU	communication with family members, family presence, family support, consultations and ICU team members, and operational and environmental issues.	ICU Family-centered care recommendations. Communication with family members, family presence, family support, consultations and ICU team members, and operational and environmental issues.	Strong	JA	FM	2022-11-18
Ding, X.; Zhu, L.; Zhang, R.; Wang, L.; Wang, T.-T.; Latour, J. M.	2019	Effects of family-centred care interventions on preterm infants and parents in neonatal intensive care units: A systematic review and meta-analysis of randomised controlled trials	Yes	Systematic review and meta-analysis	To review English and Chinese randomised controlled trials (RCTs) to determine the effects of family-centred care (FCC) interventions on preterm infants’ and parental outcomes in the neonatal intensive care units and to conduct a meta-analysis.	19 in total, all RCTs	USA (2), UK, Sweden, Taiwan (2), Denmark, Iran, India, Canada, Australia, NZ, China (9)	4478 preterm infants, 3158 parents	NICU	Educational support (16), information and communication (6), partnership in care (9), NICU environment, personalized care, parent support (2)	INFANTS: weight gain significantly higher in FCC group, hospital length of stay lower in FCC group but not significant, readmission rate significantly lower, neonatal behavioural neurological assessment higher but not significant; PARENTS: parent satisfaction significantly higher, nursing skills of parents significantly higher, knowledge significantly higher, significantly less anxiety, significa…	Strong	JA	FM	2022-11-24
McAndrew, N. S.; Jerofke-Owen, T.; Fortney, C. A.; Costa, D. K.; Hetland, B.; Guttormson, J.; Harding, E.	2022	Systematic review of family engagement interventions in neonatal, paediatric, and adult ICUs	Yes	Systematic review	To describe and evaluate interventions that have been used to actively engage families in neonatal, paediatric, and adult ICUs.	19 interventional studies in total; 8 RCTs, 7 quasi-experimental, 4 pilots and/or feasibility/acceptability studies	USA (7), Italy (2), Netherlands (2), Australia (2), India, Denmark, Taiwan, Thailand, Ireland, England; NICU studies: USA (6), Italy (2), England (1), Netherlands (2), India, Denmark, Taiwan	Families of patients, patients (infants, children, adults), healthcare staff	ICU (NICU - 14, PICU, adult ICU)	Family engagement interventions	(1) Family engagement interventions: NICU: education about NICU environment and behaviors and characteristics commonly exhibited by NICU babies, structured guidance from HCWs on how to care for the baby; PICU: flexible visiting with structured support from nursing staff for parent-child interaction; ICU: mix of education, information packets, and nurse facilitation of family involvement in care. …	Strong	JA	FM	2022-11-24
Watts, R. ; Zhou, H. ; Shields, L. ; Taylor, M. ; Munns, A. ; Ngune, I.	2014	Family-centered care for hospitalized children aged 0-12 years: A systematic review of qualitative studies	Yes	Systematic review of qualitative studies	To synthesize the existing qualitative evidence on family and/or health providers’ experience of family-centered models of care for hospitalized children aged 0-12 years (excluding premature neonates).	14 studies in total (16 publications); 12 qualitative, 2 mixed methods (qualitative arm extracted)	UK (4), Australia (3), Canada (2), Iran (1), South Africa (1), Sweden (1), Spain (1), multicountry (1 - UK, Australia, Indonesia, Thailand)	Parents of hospitalized children and healthcare professionals. Sample sizes varied from 8 to 351. The largest sample for a study conducted in one location was 57.	Hospital	Family-centered models of care for hospitalized children (active involvement of family and/or child in the planning and/or delivery of health care during the child's hospitalization)	6 synthesized findings. This review confirms that parents wish to participate in their hospitalized child’s care. However the nature and extent of this involvement has to be negotiated on an individual family basis. Although it appears that nurses and other health care professionals have a reasonably good understanding of the elements that constitute family-centered care, parents did not perceive…	Strong	JA	FM	2022-11-14
Segers, E.; Ockhuijsen, H.; Baarendse, P.; van Eerden, I.; van den Hoogen, A.	2019	The impact of family centred care interventions in a neonatal or paediatric intensive care unit on parents' satisfaction and length of stay: A systematic review	Yes	Systematic review	to explore the impact of family centered care interventions on parents’ satisfaction and length of stay of patients admitted to a PICU or NICU a systematic search and review of the literature.	17 in total, all quantitative; 3 RCT, 13 NRSI, 1 observational	Not specified	Not specified	NICU or PICU	Family centered care interventions (interventions directed to improve the participation of parents in the care of their child, interventions to enhance the involvement of parents in policy and to improve professional collaborations	Strong evidence was found for a significant decrease in length of stay when parents where participating in caring for their infant in a neonatal intensive care unit. Moderate evidence was found in parents’ satisfaction, which increased when collaboration between parents and professionals at a neonatal intensive care unit improved. Studies performed in PICU setting were of weak to moderate quality…	Strong	JA	FM	2022-11-13
van Veenendaal, N. R.; Deierl, A.; Bacchini, F.; O'Brien, K.; Franck, L. S.	2021	Supporting parents as essential care partners in neonatal units during the SARS-CoV-2 pandemic	Yes	Systematic review	To review the evidence on safety of maintaining family integrated care practices and the effects of restricting parental participation in neonatal care during the SARS CoV-2 pandemic.	7 in total; 2 mixed methods, 4 quantitative, 1 qualitative; 4 cross-sectional, 1 informal survey, 1 cohort surveillance, 1 interview	Global (2), USA (3), UK (2), China (1), Italy (1)	754 healthcare professionals, 442 parents, 364 neonates, 26 other family members; in 286 neonatal units	Hospital	Restrictions on parental participation in neonatal care (due to Covid-19)	The findings indicate that parent and family access and participation in infant caregiving (including breastfeeding) has been severely restricted and has led to adverse effects for infants, families and HCPs. The severe restrictions imposed in hospital perinatal settings, including the NICU, have increased parent-infant and parent-parent separation, and this together with the anxiety concerning t…	Strong	JA	FM	2022-11-13
Yu, X.; Zhang, J.	2019	Family-centred care for hospitalized preterm infants: A systematic review and meta-analysis	Yes	Systematic review and meta analysis	to evaluate the evidence from published studies regarding the effects of FCC versus standard care on preterm infants.	4 in total; RCTs	Sweden (1), China (1), USA (2)	1,026 preterm infants	NICU	forms of FCC including delivering comprehensive care to parents, such as introducing the NICU environment; creating opportunities for parents to participate in NICU care, such as feeding and decision making; and empowering parents to enter the NICU to visit their infants. The control group received the NICU standard care. The studies included in this review had the following interventions: creati…	(1) Effect on length of stay: statistically significant difference in the total length of hospital stay between the FCC group and the control group (MD = − 4.77; 95% CI, −8.77 to −0.76). Statistically significant difference in the length of stay in the NICU between the two groups (MD = −4.62; 95% CI, −7.40 to −1.83). (2) Effect on morbidity: reduced risk of moderate to severe bronchopulmonary dys…	Strong	JA	FM	2022-11-14
Shields, L.; Pratt, J.; Davis, L.; Hunter, J.	2007	Family‐centred care for children in hospital	Yes	Systematic review	to assess the effects of family-centred models of care for hospitalised children when compared to standard or professionally-centred models of care, on child, family and health service outcomes.	Authors searched for randomised controlled trials (RCTs) or quasi-randomised controlled trials including cluster randomised trials and controlled clinical trials (CCTs), controlled before and aLer studies (CBAs), but no study fulfilled the inclusion criteria	N/A	Hospitalised children 0-12 years old and their parents	Hospital	Any healthcare intervention that aims to promote the family centred model of care during a child's hospitalisation. Only studies that provide clear evidence that the family and/or child were actively involved in the planning and/or delivery of health care during the child's hospitalisation were considered for inclusion.	N/A	Strong	JA	FM	2022-11-15
Brett, J.; Staniszewska, S.; Newburn, M.; Jones, N.; Taylor, L.	2011	A systematic mapping review of effective interventions for communicating with, supporting and providing information to parents of preterm infants	Yes	Systematic mapping review	to identify and map out effective interventions for communication with, supporting and providing information for parents of preterm infants	72 in total; 19 RCTs, 16 cohorts or quasi-experimental, 37 non-intervention	UK (6), Australia (5), Netherlands (2), Norway (1), Taiwan (1), USA (38), Israel (2), Canada (10), Colombia (1), Germany (1), Austria (1), Sweden (2), Denmark (1), Brazil (1)	Parents who have had a preterm infant	Hospital	interventions for communicating with, supporting and providing information to parents of preterm infants	Interventions for supporting parents included: (1) individualised developmental and behavioural care programmes (eg, Creating Opportunities for Parent Empowerment (COPE), Neonatal Individualised Developmental Care and Assessment Programme (NIDCAP), Mother Infant Transaction Programme (MITP); (2) behavioural assessment scales; (3) breastfeeding, kangaroo-care and infant-massage programmes; (4) sup…	Strong	JA	FM	2022-11-15
Shields, L.; Zhou, H.; Pratt, J.; Taylor, M.; Hunter, J.; Pascoe, E.	2012	Family-centred care for hospitalised children aged 0-12 years	Yes	Systematic review	To assess the effects of family-centred models of care for hospitalised children aged birth to 12 years (but excluding premature neonates), when compared to standard models of care, on child, family and health service outcomes.	1 RCT	Australia (1)	288 children post-tonsillectomy	Hospital	Interventions with a high-degree of family centredness (>50%) as defined by Trivette (1993). The only study that was included in this review had a care-by-parent unit (CBPU) as an intervention.	The results show that children receiving care in a 'care by parent unit' (CBPU) were significantly less likely to receive inadequate care compared with standard inpatient admission (the absolute risk difference in favour of CBPU was -12.4% (95% CI -23.8% to CI -0.03%)), and there were no significant differences for their behavioural outcomes (mean difference (MD) -0.35 (95% CI -2.71 to 2.01)) or …	Strong	JA	FM	2022-11-14
Kuhn, P.; Sizun, J.; Casper, C.; Allen, A.; Audeoud, F.; Bouvard, C.; Brandicourt, A.; Cayemaex, L.; Denoual, H.; Duboz, M. A.; Evrard, A.; Fichtner, C.; Fischer‐Flumeaux, C.; Girard, L.; Gonnaud, F.; Haumont, D.; Hüppi, P.; Knezovic, N.; Laprugne‐Garcia, E.; Legouais, S.	2018	Recommendations on the environment for hospitalised newborn infants from the French neonatal society: rationale, methods and first recommendation on neonatal intensive care unit design	Yes	Systematic review	to determine the impact of NICU design on the environment and health of hospitalised newborn infants, on the experiences of their parents and on the perceptions and working conditions of caregivers.	25 in total; including a systematic review, before-after analysis, RCTs, and NRSIs	USA (22), Turkey (2), Sweden (1)	Parents, babies in NICU, healthcare providers (number not specified)	NICU	NICU design (single family room vs open bay NICU)	The use of single NICU rooms seems to benefit preterm infants, because it provides acceptable sound stimulation, increases sleep, reduces the risk of infection and increases physiological stability. However, single rooms appear to provide insufficient sensory stimulation and human interactions for newborn infants whose parents do not make frequent visits and are poorly involved in their care. The…	Moderate	JA	FM	2022-11-18
Miah, R.	2013	Does transitional care improve neonatal and maternal health outcomes? A systematic review	Yes	Systematic review	The primary question requiring an answer is ‘does transitional care improve neonatal and maternal health outcomes?’	10 in total; literature review (3), grey literature (surveys - 1), reports (2), audits (2), journal articles (2 - 1 evaluation and development of neonatal networks, 1 observational and descriptive)	Inclusion criteria was studies conducted in UK, Europe, and North America (not detailed)	Preterm neonates (weighing more than 1.4 kilograms and more than 33 weeks gestation), vulnerable infants (cardiac and other anomalies, cleft palate), and their parents	Hospital	Transitional care	(1) Length of stay: transitional care shortens the length of stay of preterm infants and those at risk of Neonatal Abstinence Syndrome, (2) Model of care: the model of care offers a variety of benefits to preterm infants, including reduced risks of infections, increased potential for breastfeeding rates. TCUs were valuable to preterm infants and their mothers and that these were necessary for the…	Strong	JA	FM	2022-11-25
van Veenendaal, N. R.; van Kempen, A. A. M. W.; Franck, L. S.; O'Brien, K.; Limpens, J.; van der Lee, J. H.; van Goudoever, J. B.; van der Schoor, S. R. D.	2020	Hospitalising preterm infants in single family rooms versus open bay units: A systematic review and meta-analysis of impact on parents	Yes	Systematic review and meta analysis	to review the evidence on whether the physical design of a NICU (single family room vs open bay unit) has a impact on the well-being of parents of preterm infants and their participation during infant hospital stay.	11 study populations in 17 papers. 1 RCT, 16 NRSI	(number of study populations). USA (3), Turkey (1), Sweden (3), Norway (2), Australia (1), Europe multicountry (1); (number of studies/papers). USA (4), Turkey (2), Sweden (4), Norway (4), Australia (1), Europe multicountry (2)	1,850 preterm infants, 1549 mothers, 379 fathers	Hospital	Single family room	SFRs were associated with higher levels of parental presence, involvement, and skin-to-skin care. Upon discharge, SFRs were associated with lower stress levels (n=828 parents, SMD -0.30, 95% CI -0.50; -0.09, p<0.004, I²=46%), specifically NICU-related stress (n=573, SMD -0.42, 95% CI -0.61; -0.23, p<0.0001, I²=0%). In majority of studies higher levels of empowerment, family-centred care, and sati…	Strong	JA	FM	2022-11-13
Kearney, M. H.; York, R.; Deatrick, J. A.	2000	Effects of home visits to vulnerable young families	Yes	Integrative review	To identify the nursing-specific models with the greatest effect in the US and Canada cultural context, to answer the following research question: “What are the characteristics of nurse-delivered home visiting programs that have been found effective in improving: (a) maternal health and life-course development; (b) parenting skills and outcomes; (c) maternal-child interaction; (d) child health an…	20 in total; 3 RCTs, 17 NRSI	USA and Canada	Families with preterm and full-term infants (4538 families and 4545 infants)	Home/community	Nurse home visiting (home-based, nurse-delivered preventive and health promotion care)	In nurse-delivered home visiting interventions to young families of preterm and full-term infants, maternal well-being and life course development, maternal-infant interaction, and parenting often improved, but child development gains mainly were limited to preterm infants. Use of well-child health care was not improved by nurse home visiting. Effective nurse home visiting included nurses with ad…	Moderate	JA	FM	2022-11-26
Pladys, P.; Zaoui, C.; Girard, L.; Mons, F.; Reynaud, A.; Casper, C.; Kuhn, P.; Souet, G.; Fichtner, C.; Laprugne‐garcia, E.; Legouais, S.; Zores, C.; Thiriez, G.; Duboz, M. A.; Knezovic‐Daniel, N.; Renesme, L.; Brandicourt, A.; Gonnaud, F.; Picaud, J.; Julie‐Fische, C.	2020	French neonatal society position paper stresses the importance of an early family-centred approach to discharging preterm infants from hospital	Yes	Systematic literature review	To review the literature on how the transition from hospital to home could limit risks of depression and post-traumatic stress on the families of hospitalised preterm infants and the risk of re-hospitalisation on the infant; and to produce a position paper.	169 in total; 82 prospective studies (18 controlled studies, 29 qualitative studies), 35 retrospective studies, 52 other (systematic reviews, meta-analyses, benchmarking, recommendations, etc)	Not specified	Not specified	Hospital and home	Not specified	The systematic review mainly suggests adequate preparation for discharge may improve the transition from the hospital to the infant's home and the outcomes for the parents and the newborn infant. Involving parents in discharge plans at an early stage has been associated with shorter hospital stays and lower readmission rates and benefits with regard to mother-child interactions. Several types of …	Unclear	JA	FM	2022-11-10
Menczykowski, L.; MacVicar, S.; Moylan, A.; Hollins Martin, C. J.	2018	Systematic review of tube-fed preterm infants in the home supported within a family-centered program	Yes	Systematic review	to conduct a systematic review and narrative synthesis of the literature documenting the outcomes of preterm infants and their parents discharged home short-term tube-feeding facilitated by a family-centered care early discharge program.	8 in total; 2 qualitative, 5 quantitative, 1 mixed method study	Denmark (3), Sweden (4), Netherlands (1)	Preterm infants and the parents/families	Home/community	Family-centered care early discharge programs for the preterm infant home tube-feeding	Neonatal home care appears to be a viable delivery option for infants during the transitional phase towards full oral feeding. There were no reports of hospital admission as a result of home tube-feeding and the readmission rates were comparable with previous research for the preterm infant population. Infants within the early discharge program experienced adequate weight gain, averaging around 3…	Moderate	JA	FM	2022-11-26
Benzies, K. M.; Magill-Evans, J. E.; Hayden, K. A.; Ballantyne, M.	2013	Key components of early intervention programs for preterm infants and their parents: a systematic review and meta-analysis	Yes	Systematic review and meta analysis	to categorize the key components of early intervention programs and determine the direct effects of components on parents, as well as their preterm infants.	18 RCTs	Australia (2), UK (2), Germany (1), Italy (1), Japan (1), Netherlands (1), Norway (1), USA (7)	Parents of of preterm and/or low birth weight infants	N/A; at least one session of intervention in the primary studies must be in the community (home or clinic)	Early intervention program, grouped into three broad categories: (a) parent support (i.e., psychological counseling and social support), (b) parent education (i.e., information, demonstration and discussion, and active engagement with feedback from a professional), and (c) therapeutic child development support.	PARENTAL STRESS: Overall effect of the interventions on stress was not significant. The greatest decrease in stress with an intervention that included parent support and education approaches (including guided observation and active involvement). Focusing only on parent education, or parent education and child developmental support had no effects on parental stress. PARENTAL ANXIETY: Pooled effect…	Moderate	JA	FM	2022-11-15
Labrie, N. H. M.; van Veenendaal, N. R.; Ludolph, R. A.; Ket, J. C. F.; van der Schoor, S. R. D.; van Kempen, A. A. M. W.	2021	Effects of parent-provider communication during infant hospitalization in the NICU on parents: A systematic review with meta-synthesis and narrative synthesis	Yes	Systematic review with meta-synthesis and narrative synthesis	To synthesize and analyse the literature on the effects of parent-provider communication during infant hospitalization in the neonatal (intensive) care unit (NICU) on parent-related outcomes.	77 in total; 47 qualitative, 19 quantitative (including 4 RCTs), 11 mixed methods	Australia (7), USA (23), UK (11), Saudi Arabia (1), Canada (6), Finland (2), Norway (1), France (2), Germany (1), India (2), Switzerland (1), Iran (1), South Korea (1), Sweden (5), Malawi (1), Brazil (2), Colombia (1), Portugal (1), Netherlands (1), Denmark (2), mixed Europe (1, Finland-Sweden-Norway-Estonia-Spain-Italy), other mixed (2, Finland-Canada, NZ-Japan), worldwide (2)	6960 parents (3499 mothers, 715 fathers), 693 providers, in 300 NICUs	NICU	Parent-provider communication during infant hospitalization in the NICU	There were positive and negative effects on parents' (1) coping, (2) knowledge, (3) participation, in communication and in care, (4) parenting, in terms of empowerment and parent-infant attachment, and (5) satisfaction with overall care and relationships with proviers, during and following NICU admission. Positive communication experiences have positive effects on the five domains, whereas negati…	Strong	JA	FM	2022-11-26
Wreesmann, W.-j. W.; Lorie, E. S.; van Veenendaal, N. R.; van Kempen, A. A. M. W.; Ket, J. C. F.; Labrie, N. H. M.	2020	The functions of adequate communication in the neonatal care unit: A systematic review and meta-synthesis of qualitative research	Yes	Systematic review and meta-synthesis of qualitative research	To assess the main functions of parent-provider communication in the neonatal (intensive) care unit (NICU) and determine what adequate communication entails according to both parents and health professionals.	43 in total; all qualitative	USA (14), Canada (2), Finland, Australia (6), Norway, UK (5), India, France, Switzerland, Sweden (3), South Africa, Canada, Malawi, Colombia, Brazil, Portugal, Denmark, mix Japan-NZ	965 parents (689 mothers and 226 fathers), 54 family members, 409 care professionals (279 nurses and 112 doctors) from 61 NICUs	NICU	Parent-provider communication	The NICU Communication Framework encompasses four main functions of communication in the NICU: (1) building and maintaining relationships, (2) exchanging information, (3) (sharing) decision-making between parents and providers, and (4) enabling parent self-management. Five reoccurring factors that are important for adequate communication in NICU settings, across all functions of communication. Th…	Strong	JA	FM	2022-11-14
Cleveland, L. M.	2008	Parenting in the neonatal intensive care unit	Yes	A systematic review of both qualitative and quantitative research	Conduct an investigation into the current research on parenting in the NICU to answer two primary questions: (a) What are the needs of parents in the NICU? (b) What nursing behaviors support parents in meeting these needs?	60 in total; quantitative (30, interventional and non-interventional), qualitative (28), and mixed method (2)	UK (4), USA (26), Australia (8), Thailand (2), Canada (3), Sweden (4), Finland, Brazil (2), Netherlands (3), Hong Kong, South Africa (2), Unspecified (4)	Parents (more mothers), infants, nurses, other hospital staff	NICU	Demonstration and interaction, education (8), psychological intervention, tactile and verbal activities, discussion, basic developmental care, NIDCAP (2), instructional pamphlet	NEEDS: accurate information and inclusion in infant's care and decision making, to be vigilant and to watch over and protect the infant, contact with infant, to be positively perceived by the nursery staff, individualised care, therapeutic relationship with the nursing staff; SUPPORTING BEHAVIORS: emotional support, parent empowerment, welcoming environment with supportive unit policies, parent e…	Weak	JA	FM	2022-11-26
Kasparian, N. A.; Kan, J. M.; Sood, E.; Wray, J.; Pincus, H. A.; Newburger, J. W.	2019	Mental health care for parents of babies with congenital heart disease during intensive care unit admission: Systematic review and statement of best practice	Yes	Systematic review	To identify, synthesize, and critically appraise published evidence on the efficacy and cost-effectiveness of mental health interventions delivered in neonatal, pediatric, or cardiac intensive care units for parents of infants with CHD	5 in total; 2 RCT, 3 NRSI	UK, Spain, Iran, USA, South Korea	Parents of infants with CHD	ICU	Psychological intervention for parents, e.g. CBT, mindfulness-based stress reduction, and psychoanalytic psychotherapy.	All interventions engaged parents face-to-face, but each had a distinct therapeutic approach (parent-infant interaction and bonding, early pediatric palliative care, psycho-education, parenting skills training, and family-centered nursing). Four of the five trials demonstrated efficacy in reducing maternal anxiety, although the quality of evidence was low. Positive results were also found for mat…	Moderate	JA	FM	2022-11-26
Maleki, M.; Mardani, A.; Harding, C.; Basirinezhad, M. H.; Vaismoradi, M.	2022	Nurses' strategies to provide emotional and practical support to the mothers of preterm infants in the neonatal intensive care unit: A systematic review and meta-analysis	Yes	Systematic review and meta analysis	To synthesise and integrate current knowledge regarding nursing strategies for the provision of emotional and practical support to the mothers of preterm infants in the NICU. The review question was as follows: What strategies are used by nurses to provide emotional and practical support to the mothers of preterm infants in the NICU?	20 in total; 9 RCT, 7 quasi-experiment, 2 cross-sectional, 1 case-control, 1 prospective survey	Iran (6), Norway (2), South Korea (2), USA (2), Canada (1), Japan (1), Denmark (1), Jordan (1), France (1), Italy (1), Sweden (1), Turkey (1)	Mothers and/or fathers and preterm infants	NICU	Nursing strategies which are used to provide emotional and practical support to the mothers of preterm infants in the NICU. Strategies which were sought included nurses directly supporting mothers implementing skin-to-skin (or kangaroo care (KC)) approaches, attachment, feeding skills, general cares for the infants, and emotional engagement.	There were various nursing strategies used to provide emotional and practical support to the mothers of preterm infants in the NICU, grouped into three categories: 'nursing strategies related to mothers' emotions and infant-mother attachment', 'nursing strategies related to mothers' empowerment', and 'nursing strategies related to mothers' participation in care process and support'. The findings …	Strong	JA	FM	2022-11-27
Mousavi, S. S.; Keramat, A.; Mohagheghi, P.; Mousavi, S. A.; Motaghi, Z.; Khosravi, A.; Chaman, R.	2017	The Need for Support and Not Distress Evoking: A Meta-Synthesis of Experiences of Iranian Parents with Premature Infants	Yes	Meta-synthesis	To understand the needs of Iranian parents with premature infants through their experiences in order to promote family centered care.	16 qualitative studies in total; 2 phenomenological, 13 individual in-depth interviews and content analysis studies, 1 focus group analysis study	Iran	159 mothers and 18 fathers of premature infants, 14 mothers and 12 fathers of NICU infants, 12 doctors and 21 nurses of NICU	No particular setting of interest; most of primary studies conducted in NICU, medical educational centers, health centres, or hospital	N/A	5 correlated metaphors derived from 13 categories and 78 integrated codes: the need for emotional support (cultural challenges of parental role, parental development versus psychological stress, psychological stress stimuli), instrumental support (economic challenges of parental role, physical irritation, the need for family-oriented care, need for a policy on continued presence of parents in NIC…	Strong	JA	FM	2022-11-08
Sabnis, A.; Fojo, S.; Nayak, S. S.; Lopez, E.; Tarn, D. M.; Zeltzer, L.	2019	Reducing parental trauma and stress in neonatal intensive care: systematic review and meta-analysis of hospital interventions	Yes	Systematic review and meta analysis	(1) to characterize the populations, interventions and outcomes reported in controlled studies; (2) to classify interventions targeting NICU-parental distress; (3) to estimate the overall effectiveness of interventions during NICU hospitalization and long-term; and (4) to compare treatment effectiveness among intervention classes, between mothers and fathers, and between short- and long-term outc…	58 in total (including 43 for the meta analysis); 40 RCTs, 18 NRSIs	USA (16), Australia (3), Canada (4), India (1), Turkey (2), Taiwan (3), Denmark (1), Sweden (2), Brazil (3), Iran (9), Greece (1), South Korea (1), Norway (3), UK (2), Netherlands (3), Italy (1), Switzerland (1), Germany (1), Spain (1)	5887 parent subjects. Thirty-six studies tested interventions exclusively on mothers while three studies enrolled only fathers and 19 studies enrolled both mothers and fathers. Six studies permitted enrollment of full-term infants.	NICU, and long term effects	Hospital interventions targeting NICU-parental distress	Intervention classification: (1) changing NICU medical care, (2), complementary/alternative medicine, (3) family-centered instruction, (4) psychotherapy; Effectiveness: NICU interventions produce modest reductions in parental distress symptoms in the long term (The cumulative effect was a one third standard deviation reduction in distress symptoms across multiple psychometric measures (RCT subgro…	Weak	JA	FM	2022-11-10
Dol, J.; Delahunty-Pike, A.; Anwar Siani, S.; Campbell-Yeo, M.	2017	eHealth interventions for parents in neonatal intensive care units: a systematic review	Yes	Systematic review	to examine the current literature to identify eHealth technologies being utilized in neonatal care, evaluate their impact on parent-related and infant outcomes, and identify gaps in their use and evaluation.	8 in total; 2 RCTs, 6 quasi-experimental (2 pre-post, 1 observtional, 2 descriptive, 1 prospective)	USA (4), Singapore (1), Holland (1), South Korea (1), Israel (1)	Parents and infants in the NICU	NICU	any eHealth interventions in neonatal intensive care units, including education (e.g. web-based platforms, mobile applications); communication (e.g. videos, SMS or text messaging), or a combination of both. Comparators included no eHealth interventions and/or standard care.	There is a varied and growing eHealth technology use in the NICU. (1) Parent outcomes: parents were interested in using eHealth technologies in the NICU and were interested in obtaining information about the care of their infant as well as a tool to communicate with NICU staff. There is a trend towards a general acceptance of the quality of the video or audio and minimal technical difficulties en…	Strong	JA	FM	2022-11-27
Gibson, R.; Kilcullen, M.	2020	The Impact of Web-Cameras on Parent-Infant Attachment in the Neonatal Intensive Care Unit	Yes	Qualitative systematic review	to identify research exploring the impact of using web-cameras upon parent-infant attachment in the NICU environment.	3 in total; 2 qualitative, 1 mixed methods	USA (2), UK (1)	72 parents of infants admitted to the NICU, NICU professionals	NICU	Web-camera technology providing live view of infants in NICU to parents outside of NICU (outside hospital or in another room in the hospital)	Overall, web-camera use was described as having a positive impact on parents' experiences in the NICU, enhancing feelings of closeness, increasing parental responsiveness, reducing worry, and giving parents the opportunity to share their baby with family and friends. All three studies identified some negative aspects of camera use for a small number of parents: increasing anxiety, hypervigilance.	Weak	JA	FM	2022-11-27
Koh, T. H. H. G.; Budge, D.; Butow, P.; Renison, B.; Woodgate, P.	2005	Audio recordings of consultations with doctors for parents of critically sick babies	Yes	Systematic review	to determine the effects of providing parents in NICU with audio recordings of their conversations with neonatologists on information recall and understanding and psychological outcomes including postnatal depression, general health and anxiety state. We intended to investigate the role of neonatal variables (e.g. gestation, outcome), parental variables (e.g. age, marital status, parity, race) an…	Authors searched for randomised and quasi-randomised controlled trials, but no studies fulfilled the inclusion criteria.	N/A	Parents of babies admitted to NICU (no restriction on postnatal age)	NICU	Audio recordings of consultations with doctors for parents of infants admitted to the NICU	No studies fulfilled the inclusion criteria. No evidence showing audio recordings of conversations with NICU doctors is helpful for parents.	Strong	JA	FM	2022-11-27
Nordtug, B.; Brataas, H. V.; Rygg, L. O.	2018	The use of videoconferencing in nursing for people in their homes	Yes	Literature review	To bring to the forefront knowledge about the suitability of videoconferencing (VC) in nursing for patients and their families living at home.	8 in total; 2 qualitative, 2 quantitative, 2 mixed methods; 4 of these were focused on post-partum parents or parents of babies in the NICU	USA (2), Australia (1), Sweden (4), Spain (1)	1,401 post-partum women, 25 pairs of parents, 64 patients, one relative, 5 assistants, 22 nurses (including specialised nurses and midwives)	Home/community	Videoconferencing (VC) in nursing for patients and their families living at home.	The study indicates VC to be suitable when network access and technology function properly, and the nursing is person-centred and well-planned in the healthcare organization. Use of VC seems to strengthen person-centred nursing, motivate patients and families, and promote their self-management. VC may act as a supplement to traditional nursing or it may represent a new development. (1) VC technol…	Weak	JA	FM	2022-11-09
Shields, L.; Zhou, H.; Taylor, M.; Hunter, J.; Munns, A.; Watts, R.	2012	Family-centred care for hospitalised children aged 0-12 Years: A systematic review of quasi-experimental studies	Yes	Systematic review	To identify the effectiveness of family-centred models of care for children (excluding premature neonates) when compared to standard models of care.	1 quasi-experimental	Thailand (1)	32 mothers whose children were admitted to PICU	Hospital	families were given the opportunities to participate in three main activities of care: information sharing, joint decision making, and participating in care activities	At Day 5 after PICU admission, the mothers’ self-efficacy in participatory involvement in child care (t = -4.22; p <0.001) and satisfaction with nursing care (t = -2.88; p <0 01) in the experimental group were significantly higher than that in the control group.	Strong	JA	FM	2022-11-21
Brødsgaard, A.; Pedersen, J. T.; Larsen, P.; Weis, J.	2019	Parents' and nurses' experiences of partnership in neonatal intensive care units: A qualitative review and meta‐synthesis	Yes	Qualitative review and meta-synthesis	To explore how parents and nurses experience partnership in a NICU, and to identify existing barriers and facilitators to a successful partnership.	21, qualitative and observational studies	Canada (3), Denmark (2), UK (2), Norway (2), Australia (4), Mexico, USA (4), Sweden (3)	30 fathers, 82 mothers, 138 parents (gender unspecified), 122 nurses (including assistant nurses and nursing/midwivery students), 18 families (total number of individuals not specified), 1 neonatologist, 1 pediatric resident, 1 social worker, 15 management staff	NICU (19, including 1 NICU early discharge program), special care nurseries (2 - in Australia)	No intervention	Synthesised finding 1: Co-creation of mutual knowledge: being respected and listened to, trust, sharing knowledge (precursors to developing relationships); Synthesised finding 2: Develop competencies and negotiate roles: space to learn with guidance, encourage and enable, being in control (developing competence in infant care and decision making go hand-in-hand with role adjustment and negotiatin…	Strong	JA	FM	2022-11-21
Chan, S. H.; Shorey, S.	2021	Healthcare professionals' sense of coherence of parental involvement in neonatal intensive care units: A framework synthesis	Yes	Qualitative review with framework synthesis	To explore and consolidate healthcare professionals’ perspectives on parental participation in the NICU.	28, qualitative and qualitative arm of mixed-methods study	Iran (4), India, Jordan, South Korea, China, Australia, Rwanda, Canada (2), USA (3), Brazil (3), Mexico (2), Denmark, UK, (Sweden, Norway, Netherlands), Sweden (3), Mixed Europe (2 - Sweden-Norway-Denmark, Estonia-Finland-Norway-Spain-Sweden)	385 nurses, 63 physicians, 8 nursing aids, 32 managers, 32 unspecified profession	NICU	General FCC participation (20), skin-to-skin care (3), kangaroo care (2), breastfeeding (1), developmental care (2)	(1) Comprehensibility of parental involvement in FCC, influenced by 3 subthemes: workplace culture and structure, effective communication, role conflict and uncertainty; (2) Manageability of parental involvement in care and decision‐making, influenced by 3 types of capacities: staffing and NICU environment, parents liability on workload, staff's competence and available support; and (3) Meaningfu…	Strong	JA	FM	2022-11-21
Gómez-Cantarino, S.; García-Valdivieso, I.; Moncunill-Martínez, E.; Yáñez-Araque, B.; Ugarte Gurrutxaga, M. I.	2020	Developing a Family-Centered Care Model in the Neonatal Intensive Care Unit (NICU): A New Vision to Manage Healthcare	Yes	Integrative review	To examine the extent to which published research articles on parental empowerment show active participation in NICUs from the FCC perspective. The secondary objectives were: (1) to determine the parents’ perspective on their involvement in care management; (2) to identify the training that parents acquire, and which is offered by health professionals; (3) to assess whether family involvement in …	13 in total; 10 quantitative, 2 qualitative, 1 mixed methods	Sweden (2), Mexico, Canada, Italy (2), Brazil, Chile, India, Australia, Argentina, Netherlands, Colombia	Premature newborns, families to premature newborns (mostly parents)	NICU	Active parental involvement in infant care in the NICU setting	(1) Perspective of parental involvement in neonatal care: parents experience feelings of stress and inability to care due to the loss of ideal conditions for their role as primary caregivers. Parental involvement strengthen their confidence and autonomy, parental-filial attachment. (2) training process by health team: role of nursing is to guide parents in the learning process, including in basic…	Weak	JA	FM	2022-11-18
Klawetter, S.; Greenfield, J. C.; Speer, S. R.; Brown, K.; Hwang, S. S.	2019	An integrative review: maternal engagement in the neonatal intensive care unit and health outcomes for U.S.-born preterm infants and their parents	Yes	Integrative review	To examine the relationship between maternal engagement in the NICU and preterm infant and maternal health outcomes within the U.S.	33 original research in total; 16 RCT or crossover trial designs, 12 other quantitative designs, 3 qualitative, 1 mixed methods, 1 case study	USA	Mothers and preterm infants	NICU	Maternal engagement in the NICU (interaction between mothers and infants), including visitations, SSC, infant massage, music stimulation, interventions designed to facilitate maternal-infant interaction and bonding through psychoeducation and various combinations of aforementioned activities.	Maternal engagement in the NICU is associated with infant outcomes, maternal health-behavior outcomes, maternal mental health outcomes, maternal-child bonding outcomes, and breastfeeding outcomes. Skin-to-skin holding is the most studied maternal engagement activity in the U.S. preterm NICU population.	Moderate	JA	FM	2022-11-18
North, K.; Whelan, R.; Folger, L. V.; Lawford, H.; Olson, I.; Driker, S.; Bass, M. B.; Edmond, K.; Lee, A. C. C.	2022	Family Involvement in the Routine Care of Hospitalized Preterm or Low Birth Weight Infants: A Systematic Review and Meta-analysis	Yes	Systematic review and meta-analysis	To assess effects of interventions to increase family involvement in the routine newborn care of preterm or LBW infants compared with standard NICU care on infant and parental outcomes.	21 manuscripts reporting the results from 15 individual RCTs and 6 follow up studies of parent studies in this review	7 in middle-income countries (China - 3, Iran - 2, India - 2), 8 studies in high-income countries (Sweden - 1, Canada - 1, Taiwan - 2, South Korea - 1, USA - 2, mix Canada-NZ-Aus - 1).	5240 infant participants	Hospitals or NICU	Family involvement interventions which had the primary objective to increase family involvement in the routine care of hospitalized preterm or LBW infants. The common core content of all was involvement of family members in the provision of direct bedside care. Skin-to-skin or kangaroo mother care (KMC) was included in 9 of the family involvement trials, though frequency and duration were not des…	Family involvement interventions decreased retinopathy of prematurity (odds ratio 0.52, 95% confidence interval [CI]: 0.34, 0.80; 8 RCTs), length of hospital stay (mean difference [MD] -2.91 days; 95% CI: -5.15, -0.82; 11 RCTs), and parental stress and anxiety (Parental Stress Scale: MD -0.29 points, 95% CI: -0.56, -0.01, 2 RCTs; Anxiety State-Trait scale: MD -1.79, 95% CI: -3.11, -0.48; 2 RCTs).…	Strong	JA	FM	2022-11-09
Eissler, A. B.; Zwakhalen, S.; Stoffel, L.; Hahn, S.	2022	Systematic Review of the Effectiveness of Involving Parents During Painful Interventions for Their Preterm Infants	Yes	Systematic review	To systematically review the literature related to the effectiveness of parents’ active involvement during painful interventions for their preterm infants.	22 in total, all RCTs	USA (5), Turkey (2), Norway (1), Finland (2), Sweden (1), Canada (4), Brazil (2), India (3), Iran (1), China (1)	1265 preterm infants	Hospital	Active involvement of parents during painful procedures for infants (kangaroo/skin-to-skin care: 19, facilitated tucking: 2, breastfeeding: 1)	Parents’ active involvement in pain-reducing measures during painful interventions for their preterm infants is effective. Pain scores were lower or not significantly different when care by parents was compared to care by nurses/health care professionals. Kangaroo/skin-to-skin care: most studies report lower scores on the pain measuring instruments; FTP: positive results in two small studies; bre…	Strong	JA	FM	2022-11-24
Fiest, K. M.; McIntosh, C. J.; Demiantschuk, D.; Leigh, J. P.; Stelfox, H. T.	2018	Translating evidence to patient care through caregivers: a systematic review of caregiver-mediated interventions	Yes	Systematic review	To determine whether caregiver-mediated (non-clinical caregiver-delivered) interventions are effective in improving patient, caregiver, provider, or health system outcomes.	56 in total; 64% RCTs, 36% NRSI	USA (32), Canada (3), 14 other countries (n=1-2 studies each)	Caregivers (mostly parents - 25 studies) and patients (most common: premature/LBW infants - 8 studies)	Mostly outpatient settings (including primary care and the community, n=33)	Caregiver-mediated knowledge translation interventions: inform, activate, collaborate	Interventions with condition and treatment education (inform) and practical management (activate) engagement supports were generally effective in improving patient-reported outcomes. For caregiver-reported outcomes, engagement supports that included action plans (activate), practical management (activate), or lifestyle monitoring (activate), and condition and treatment education (inform) or lifes…	Strong	JA	FM	2022-11-27
Parish, O.; Williams, D.; Odd, D.; Joseph-Williams, N.	2022	Barriers and facilitators to shared decision-making in neonatal medicine: A systematic review and thematic synthesis of parental perceptions	Yes	Systematic review of qualitative studies	to systematically review and thematically synthesise parental-perceived barriers and facilitators to shared decision making in NICU.	25 in total	USA (13), Canada (3), UK (3), France (1), Norway (1), Switzerland (1), Finland (1), Iceland (1), multicountry (France-USA - 1)	827 parents	NICU	Shared decision making in the NICU	Six key themes: 1) Knowledge, information and communication (five barriers: parents' lack of medical knowlede, parents' belief that decision making is the doctor's role, parental difficulty in understanding and processing medical information, unclear/inadequate giving of information to parents, overly negative communication of information; four facilitators: parents' desire to learn more, clear-t…	Strong	JA	FM	2022-11-10
Légaré, F.; Ratté, S.; Gravel, K.; Graham, I. D.	2008	Barriers and facilitators to implementing shared decision-making in clinical practice: Update of a systematic review of health professionals’ perceptions	Yes	Systematic review	To update a systematic review (Gravel, 2006) on the barriers and facilitators to implementing shared decision making in clinical practice as perceived by health professionals.	38 in total; 31 cross-sectional, 1 before-and-after, 6 RCTs	UK (13), USA (11), Canada (6), Netherlands (2), France (1), Mexico (1), Australia (1), Norway (1), Germany (1), China (1)	More than 3624 health professionals (mostly physicians)	Healthcare practice	Shared decision making	Three most often identified barriers: time pressure (n=24), lack of applicability due to patient characteristics (n=18), lack of applicability due to the clinical situation (n=16); three most often identified facilitators: motivation of health professionals (n=22), perception that shared decision-making will lead to a positive impact on patient outcomes (n=16), perception that shared decision-mak…	Strong	JA	FM	2022-11-15
Barnes S.; Macdonald, I; Rahmaty, Z; de Goumoëns, V; Grandjean, C; Jaques, C; Ramelet, AS	2024	Effectiveness and family experiences of interventions promoting partnerships between families and pediatric and neonatal intensive care units: a mixed methods systematic review	Yes	Mixed methods systematic review	to address the evidence gap on parents' experiences of partnership in the PICU by focusing on i) the effectiveness of partnership interventions between the health care team and families in the context of pediatric and neonatal ICUs and ii) families’ experiences of these interventions.	48 in total; 19 RCTs, 23 quasi-experimental, 6 qualitative	USA (10), Canada (3), UK (4), Australia (2), Iran (3), Turkey (3), Republic of Korea (3), China (2), Hong Kong (2), Italy (2), Netherlands (2), New Zealand (1), Norway (2), Spain (2), Sweden (2), Brazil (1), Denmark (1), Malaysia (1), Pakistan (1), Switzerland (1), Thailand (1), multiple countries (2 papers from the same study in Canada-Australia-New Zealand)	Parents of patients in PICUs and NICUs (both parents, only mothers, only fathers, or mothers and grandmothers)	NICU, PICU	Partnership in care: family interventions fostering FCC components, such as collaboration, empowerment, active participation, information sharing, choice, respect, and dignity.	QUANTITATIVE: (1) Anxiety in parents: improved (in meta-analysed papers: standard mean difference -0.68 (-1.17, -0.2)); (2) parent satisfaction: meta-analysed studies: improved, standard mean difference 1.09 (0.47, 1.70), non-meta-analysed studies: mixed; (3) Parental attachment: no statistically significant effect (standard mean difference 0.55 (-0.21, 1.31)); (4) Depression: meta-analysed studi…	Strong	JA	FM	2024-10-06
Holm KG; Aagaard H; Maastrup R; Weis J; Feenstra MM; Haslund-Thomsen H; Hägi-Pedersen M-B; Nilsson I; Kristensen IH; Dreier S; Brødsgaard A; Visitor H.	2022	How to support fathers of preterm infants in early parenthood - An integrative review	Yes	Integrative review	To synthesize evidence on existing interventions delivered in healthcare settings to support fathers of preterm infants in early parenthood and evaluate their effectiveness regarding paternal well-being.	18 in total; 1 mixed-method, 6 qualitative, 11 quantitative	Iran (2), Sweden (4), Taiwan (2), USA (1), Spain (1), Turkey (2), Denmark (2), Netherlands (1), France (1), Canada (1), Norway (1)	Mixed-method study with 48 fathers, 59 in qualitative studies, and 762 in quantitative studies.	During admission and up to six months after the infant's discharge	N/A	(1) Skin-to-skin contact: significantly improved fathers' psychological stress, fathers initially felt overwhelmed but later recognised the benefits, feeling more competent and significant in their parenthood role, overcame initial challenges with SSC due to increased familiarity with the NICU environment and better understanding of SSC's practical aspects. (2) Environment and information: signif…	Strong	JA	FM	2024-10-06
Kutahyalioglu NS; Scafide KN.	2022	Effects of family-centered care on bonding: A systematic review	Yes	Systematic review	To determine how family-centered care (FCC) in the NICU affects parental bonding with critically ill infants.	16 studies (17 papers); 7 RCTs, 8 quasi-experimental, 1 systematic review	Canada (1), Colombia (2), India (1), Iran (2), South Korea (3), Sweden (1), Turkey (1), United Kingdom (1), United States (3); the systematic review included studies from Sweden, UK, India, Israel, and South Korea	Sample sizes ranged from 20 to 488 parent-infant dyads (24w-37w); participants included mothers, fathers, and both in various studies.	NICU	FCC (unrestricted parental presence, parental involvement in caregiving, and open communication between parents and the healthcare team), specifically involving physical contact or interactive presence: KC, music stimulation, tactile-kinesthetic stimulation, caring behaviours, book-reading, video interaction guidance	Most articles reported significant improvements in parent-infant bonding following different types of parental presence and involvement practices. 1 article evaluating KC with music therapy and 1 article evaluating VIG did not find significant differences in bonding.	Strong	JA	FM	2024-10-06
Hurt L; Odd D; Mann M; Beetham H; Dorgeat E; Isaac TC; Ashman A; Wood F.	2023	What matters to families about the healthcare of preterm or low birth weight infants: A qualitative evidence synthesis	Yes	Qualitative evidence synthesis	To examine what matters to families about the healthcare provided to preterm or low birth weight (LBW) infants in hospital and the community, to ensure that care meets the needs of infants and parents.	54 studies (57 papers)	Nigeria (1), Ghana (2), New Zealand (1), Portugal (1), UK (8), Australia (1), Sweden (5), Denmark (2), Taiwan (1), USA (6), Brazil (4), Canada (4), Spain (1), Mexico (1), Norway (1), France (1), Turkey (1), Switzerland (1), China (2), South Korea (2), South Africa (1), Singapore (1), Netherlands (1), Uganda (1), Botswana (1), Malawi (1), Thailand (1), Kenya (1)	1280 caregivers (parents, grandparents, other family members)	All healthcare setting (home, community, primary, secondary, tertiary care) - but included studies were mostly inpatient (36 in-hospital, 4 in community, 14 more than one settin)	N/A	8 themes that mattered to carers: (1) positive outcomes for the child; (2) active involvement in care: wanting to be taught, be involved in, have confidence in, and be supported in caring for the child; (3) support to cope at home after discharge; (4) emotional support for the family: from healthcare workers, other family members, other parents; (5) the healthcare environment: easy access to the …	Strong	JA	FM	2024-10-08
Brelsford GM; Doheny KK; Stoner J.	2024	A Systematic Review of Psycho-Spiritual Interventions in the NICU: Supporting Parents’ Mental Health and Psychological Well-Being	Yes	Systematic review	To explore: (1) the availability of psychospiritual supports or interventions for parents/caregivers while in the NICU or upon discharge, (2) explore the components of these psychospiritual supports, and (3) explore the psychological/emotional well-being of parents as a result of these interventions.	4 RCTs	Turkey (1), Iran (2), USA (1)	At least 386 parent-infant dyads	NICU	Psychospiritual supports or interventions	3 out of 4 studies showed improved parental well-being (2 showed less stress, 1 showed higher quality of life scores). 1 study showed no significant difference (noted that the study intervention reached only a small proportion of the subjects).	Moderate	JA	FM	2024-10-08
Chan SH; Shorey S.	2024	Effectiveness of psychosocial interventions on the psychological outcomes of parents with preterm infants: A systematic review and meta-analysis	Yes	Systematic review and meta-analysis	To evaluate the effectiveness of psychosocial interventions, implemented in either hospital or community setting, on the psychological outcomes of both mothers and fathers or either, with preterm infants.	10 RCTs, 8 CCTs	Canada (2), France (1), Greece (1), Iran (5), Japan (1), Jordan (1), South Korea (1), Sweden (2), Taiwan (3), USA (1)	Sample sizes ranged from 41 to 654	Both inpatient and community. Results showed majority in NICU (12); 3 in community, 3 during transition.	Psychosocial interventions	(1) Stress: Psychosocial interventions significantly decreased stress symptoms with a moderate effect size (SMD: -0.84, 95% CI: -1.16 to -0.52, Z= 5.09, p< 0.001) and substantial statistical heterogeneity (I2 = 91%, p < 0.001); (2) Depression: Psychosocial interventions significantly reduced depression symptoms with a moderate effect size (SMD: -0.67, 95% CI: -1.05 to -0.29, Z= 3.48, p< 0.05) and…	Strong	JA	FM	2024-10-08

## Sheet: quality appraisal (JBI)
JBI CRITICAL APPRAISAL SUMMARY
Umbrella Review of Family-Centred Care for Preterm Infants
Adella J, Maraschin F, Nagraj S
Authors	Year	Title	Date	JBI Critical Appraisal
				1. Is the review question clearly and explicitly stated?	2. Were the inclusion criteria appropriate for the review question?	3. Was the search strategy appropriate?	4. Were the sources and resources used to search for studies adequate?	5. Were the criteria for appraising studies appropriate?	6. Was critical appraisal conducted by two or more reviewers independently?	7. Were there methods to minimize errors in data extraction?	8. Were there methods to minimize errors in data extraction?	9. Was the likelihood of publication bias assessed?	10. Were recommendations for policy and/or practice supported by the reported data?	11. Were the specific directives for new research appropriate?	Overall appraisal
Davidson, J. E.; Aslakson, R. A.; Long, A. C.; Puntillo, K. A.; Kross, E. K.; Hart, J.; Cox, C. E.; Wunsch, H.; Wickline, M. A.; Nunnally, M. E.; Netzer, G.; Kentish-Barnes, N.; Sprung, C. L.; Hartog, C. S.; Coombs, M.; Gerritsen, R. T.; Hopkins, R. O.; Franck, L. S.; Skrobik, Y.; Kon, A. A.; Scruth, E. A.; Harvey, M. A.; Lewis-Newby, M.; White, D. B.; Swoboda, S. M.; Cooke, C. R.; Levy, M. M.; A…	2017	Guidelines for Family-Centered Care in the Neonatal, Pediatric, and Adult ICU	2022-11-18	Yes	Yes	No	Yes	Yes	Yes	Unclear	Yes	No	Yes	Yes	Strong
Ding, X.; Zhu, L.; Zhang, R.; Wang, L.; Wang, T.-T.; Latour, J. M.	2019	Effects of family-centred care interventions on preterm infants and parents in neonatal intensive care units: A systematic review and meta-analysis of randomised controlled trials	2022-11-24	Yes	Yes	No	No	Yes	Yes	Yes	Yes	Yes	Yes	NA	Strong
McAndrew, N. S.; Jerofke-Owen, T.; Fortney, C. A.; Costa, D. K.; Hetland, B.; Guttormson, J.; Harding, E.	2022	Systematic review of family engagement interventions in neonatal, paediatric, and adult ICUs	2022-11-24	Yes	Yes	No	No	Yes	Yes	Yes	Yes	No	Yes	Yes	Strong
Watts, R. ; Zhou, H. ; Shields, L. ; Taylor, M. ; Munns, A. ; Ngune, I.	2014	Family-centered care for hospitalized children aged 0-12 years: A systematic review of qualitative studies	2022-11-14	Yes	Yes	Yes	Yes	Yes	Yes	Yes	Yes	Yes	Yes	Yes	Strong
Segers, E.; Ockhuijsen, H.; Baarendse, P.; van Eerden, I.; van den Hoogen, A.	2019	The impact of family centred care interventions in a neonatal or paediatric intensive care unit on parents' satisfaction and length of stay: A systematic review	2022-11-13	Yes	Yes	No	No	Yes	Yes	Unclear	Yes	No	Yes	Yes	Strong
van Veenendaal, N. R.; Deierl, A.; Bacchini, F.; O'Brien, K.; Franck, L. S.	2021	Supporting parents as essential care partners in neonatal units during the SARS-CoV-2 pandemic	2022-11-13	Yes	Yes	Yes	No	Yes	Yes	Unclear	Yes	Yes	Yes	Yes	Strong
Yu, X.; Zhang, J.	2019	Family-centred care for hospitalized preterm infants: A systematic review and meta-analysis	2022-11-14	Yes	Yes	No	No	Yes	Unclear	Yes	Yes	No	Yes	Yes	Strong
Shields, L.; Pratt, J.; Davis, L.; Hunter, J.	2007	Family‐centred care for children in hospital	2022-11-15	Yes	Yes	Yes	Yes	Yes	NA	Yes	NA	NA	NA	Yes	Strong
Brett, J.; Staniszewska, S.; Newburn, M.; Jones, N.; Taylor, L.	2011	A systematic mapping review of effective interventions for communicating with, supporting and providing information to parents of preterm infants	2022-11-15	Yes	Yes	No	Yes	Yes	Unclear	Yes	Yes	No	Yes	Yes	Strong
Shields, L.; Zhou, H.; Pratt, J.; Taylor, M.; Hunter, J.; Pascoe, E.	2012	Family-centred care for hospitalised children aged 0-12 years	2022-11-14	Yes	Yes	Yes	Yes	Yes	Yes	Yes	Yes	Yes	Yes	Yes	Strong
Kuhn, P.; Sizun, J.; Casper, C.; Allen, A.; Audeoud, F.; Bouvard, C.; Brandicourt, A.; Cayemaex, L.; Denoual, H.; Duboz, M. A.; Evrard, A.; Fichtner, C.; Fischer‐Flumeaux, C.; Girard, L.; Gonnaud, F.; Haumont, D.; Hüppi, P.; Knezovic, N.; Laprugne‐Garcia, E.; Legouais, S.	2018	Recommendations on the environment for hospitalised newborn infants from the French neonatal society: rationale, methods and first recommendation on neonatal intensive care unit design	2022-11-18	Yes	Unclear	No	No	Yes	Unclear	Unclear	Unclear	Yes	Yes	Yes	Moderate
Miah, R.	2013	Does transitional care improve neonatal and maternal health outcomes? A systematic review	2022-11-25	Yes	Yes	Yes	Yes	Yes	Yes	Yes	Yes	No	Yes	NA	Strong
van Veenendaal, N. R.; van Kempen, A. A. M. W.; Franck, L. S.; O'Brien, K.; Limpens, J.; van der Lee, J. H.; van Goudoever, J. B.; van der Schoor, S. R. D.	2020	Hospitalising preterm infants in single family rooms versus open bay units: A systematic review and meta-analysis of impact on parents	2022-11-13	Yes	Yes	Yes	No	Yes	Yes	Yes	Yes	No	Yes	Yes	Strong
Kearney, M. H.; York, R.; Deatrick, J. A.	2000	Effects of home visits to vulnerable young families	2022-11-26	Yes	No	Unclear	Unclear	Yes	Yes	Yes	Unclear	Yes	Yes	Yes	Moderate
Pladys, P.; Zaoui, C.; Girard, L.; Mons, F.; Reynaud, A.; Casper, C.; Kuhn, P.; Souet, G.; Fichtner, C.; Laprugne‐garcia, E.; Legouais, S.; Zores, C.; Thiriez, G.; Duboz, M. A.; Knezovic‐Daniel, N.; Renesme, L.; Brandicourt, A.; Gonnaud, F.; Picaud, J.; Julie‐Fische, C.	2020	French neonatal society position paper stresses the importance of an early family-centred approach to discharging preterm infants from hospital	2022-11-10	Yes	Yes	No	No	Yes	Unclear	Unclear	Unclear	No	Yes	NA	Unclear
Menczykowski, L.; MacVicar, S.; Moylan, A.; Hollins Martin, C. J.	2018	Systematic review of tube-fed preterm infants in the home supported within a family-centered program	2022-11-26	Yes	Yes	No	No	Yes	Unclear	Unclear	Yes	No	Yes	Yes	Moderate
Benzies, K. M.; Magill-Evans, J. E.; Hayden, K. A.; Ballantyne, M.	2013	Key components of early intervention programs for preterm infants and their parents: a systematic review and meta-analysis	2022-11-15	Yes	Yes	No	Yes	Yes	Yes	Unclear	No	Yes	Yes	Yes	Moderate
Labrie, N. H. M.; van Veenendaal, N. R.; Ludolph, R. A.; Ket, J. C. F.; van der Schoor, S. R. D.; van Kempen, A. A. M. W.	2021	Effects of parent-provider communication during infant hospitalization in the NICU on parents: A systematic review with meta-synthesis and narrative synthesis	2022-11-26	Yes	Yes	Yes	No	Yes	Yes	Yes	Yes	Yes	Yes	Yes	Strong
Wreesmann, W.-j. W.; Lorie, E. S.; van Veenendaal, N. R.; van Kempen, A. A. M. W.; Ket, J. C. F.; Labrie, N. H. M.	2020	The functions of adequate communication in the neonatal care unit: A systematic review and meta-synthesis of qualitative research	2022-11-14	Yes	Yes	No	No	Yes	Yes	Yes	Yes	No	Yes	Yes	Strong
Cleveland, L. M.	2008	Parenting in the neonatal intensive care unit	2022-11-26	No	Yes	No	No	No	No	No	Yes	No	Yes	Yes	Weak
Kasparian, N. A.; Kan, J. M.; Sood, E.; Wray, J.; Pincus, H. A.; Newburger, J. W.	2019	Mental health care for parents of babies with congenital heart disease during intensive care unit admission: Systematic review and statement of best practice	2022-11-26	Yes	No	No	No	Yes	Yes	Yes	Yes	No	Yes	Yes	Moderate
Maleki, M.; Mardani, A.; Harding, C.; Basirinezhad, M. H.; Vaismoradi, M.	2022	Nurses' strategies to provide emotional and practical support to the mothers of preterm infants in the neonatal intensive care unit: A systematic review and meta-analysis	2022-11-27	No	Yes	No	Yes	Yes	Yes	Yes	Yes	Yes	Yes	Yes	Strong
Mousavi, S. S.; Keramat, A.; Mohagheghi, P.; Mousavi, S. A.; Motaghi, Z.; Khosravi, A.; Chaman, R.	2017	The Need for Support and Not Distress Evoking: A Meta-Synthesis of Experiences of Iranian Parents with Premature Infants	2022-11-08	Yes	Yes	Yes	Yes	Yes	Yes	Yes	Yes	Yes	Yes	NA	Strong
Sabnis, A.; Fojo, S.; Nayak, S. S.; Lopez, E.; Tarn, D. M.; Zeltzer, L.	2019	Reducing parental trauma and stress in neonatal intensive care: systematic review and meta-analysis of hospital interventions	2022-11-10	Yes	Yes	No	No	No	No	Yes	Yes	No	Yes	Yes	Weak
Dol, J.; Delahunty-Pike, A.; Anwar Siani, S.; Campbell-Yeo, M.	2017	eHealth interventions for parents in neonatal intensive care units: a systematic review	2022-11-27	Yes	Yes	No	No	Yes	Yes	Yes	Yes	No	Yes	Yes	Strong
Gibson, R.; Kilcullen, M.	2020	The Impact of Web-Cameras on Parent-Infant Attachment in the Neonatal Intensive Care Unit	2022-11-27	Yes	Yes	No	Yes	Unclear	Unclear	No	Yes	No	NA	Yes	Weak
Koh, T. H. H. G.; Budge, D.; Butow, P.; Renison, B.; Woodgate, P.	2005	Audio recordings of consultations with doctors for parents of critically sick babies	2022-11-27	Yes	Yes	Unclear	Yes	NA	NA	NA	NA	Yes	NA	Yes	Strong
Nordtug, B.; Brataas, H. V.; Rygg, L. O.	2018	The use of videoconferencing in nursing for people in their homes	2022-11-09	No	Yes	No	No	No	NA	Yes	Yes	No	Yes	Yes	Weak
Shields, L.; Zhou, H.; Taylor, M.; Hunter, J.; Munns, A.; Watts, R.	2012	Family-centred care for hospitalised children aged 0-12 Years: A systematic review of quasi-experimental studies	2022-11-21	Yes	Yes	Yes	Yes	Yes	Yes	Yes	Yes	Yes	Yes	Yes	Strong
Brødsgaard, A.; Pedersen, J. T.; Larsen, P.; Weis, J.	2019	Parents' and nurses' experiences of partnership in neonatal intensive care units: A qualitative review and meta‐synthesis	2022-11-21	Yes	No	No	Yes	Yes	Yes	Yes	Yes	Yes	Yes	Yes	Strong
Chan, S. H.; Shorey, S.	2021	Healthcare professionals' sense of coherence of parental involvement in neonatal intensive care units: A framework synthesis	2022-11-21	No	Yes	No	Yes	Yes	Yes	Yes	Yes	Yes	Yes	Yes	Strong
Gómez-Cantarino, S.; García-Valdivieso, I.; Moncunill-Martínez, E.; Yáñez-Araque, B.; Ugarte Gurrutxaga, M. I.	2020	Developing a Family-Centered Care Model in the Neonatal Intensive Care Unit (NICU): A New Vision to Manage Healthcare	2022-11-18	No	Yes	Unclear	Unclear	Yes	Yes	Unclear	Yes	No	Yes	NA	Weak
Klawetter, S.; Greenfield, J. C.; Speer, S. R.; Brown, K.; Hwang, S. S.	2019	An integrative review: maternal engagement in the neonatal intensive care unit and health outcomes for U.S.-born preterm infants and their parents	2022-11-18	Yes	Yes	Yes	No	Unclear	Yes	Unclear	Yes	No	Yes	Yes	Moderate
North, K.; Whelan, R.; Folger, L. V.; Lawford, H.; Olson, I.; Driker, S.; Bass, M. B.; Edmond, K.; Lee, A. C. C.	2022	Family Involvement in the Routine Care of Hospitalized Preterm or Low Birth Weight Infants: A Systematic Review and Meta-analysis	2022-11-09	Yes	Yes	No	No	Yes	Yes	Yes	Yes	No	Yes	NA	Strong
Eissler, A. B.; Zwakhalen, S.; Stoffel, L.; Hahn, S.	2022	Systematic Review of the Effectiveness of Involving Parents During Painful Interventions for Their Preterm Infants	2022-11-24	No	Yes	No	No	Yes	Yes	Yes	Yes	Yes	Yes	Yes	Strong
Fiest, K. M.; McIntosh, C. J.; Demiantschuk, D.; Leigh, J. P.; Stelfox, H. T.	2018	Translating evidence to patient care through caregivers: a systematic review of caregiver-mediated interventions	2022-11-27	Yes	Yes	Yes	No	Yes	Yes	Yes	Yes	Yes	Yes	Yes	Strong
Parish, O.; Williams, D.; Odd, D.; Joseph-Williams, N.	2022	Barriers and facilitators to shared decision-making in neonatal medicine: A systematic review and thematic synthesis of parental perceptions	2022-11-10	Yes	Yes	No	Yes	Yes	Yes	Yes	Yes	No	Yes	Yes	Strong
Légaré, F.; Ratté, S.; Gravel, K.; Graham, I. D.	2008	Barriers and facilitators to implementing shared decision-making in clinical practice: Update of a systematic review of health professionals’ perceptions	2022-11-15	Yes	Yes	No	Yes	Yes	Yes	Yes	Yes	No	Yes	Yes	Strong
Barnes S.; Macdonald, I; Rahmaty, Z; de Goumoëns, V; Grandjean, C; Jaques, C; Ramelet, AS	2024	Effectiveness and family experiences of interventions promoting partnerships between families and pediatric and neonatal intensive care units: a mixed methods systematic review	2024-10-06	Yes	Yes	No	Yes	Yes	Yes	Yes	Yes	No	Yes	Yes	Strong
Holm KG; Aagaard H; Maastrup R; Weis J; Feenstra MM; Haslund-Thomsen H; Hägi-Pedersen M-B; Nilsson I; Kristensen IH; Dreier S; Brødsgaard A; Visitor H.	2022	How to support fathers of preterm infants in early parenthood - An integrative review	2024-10-06	Yes	Yes	No	Yes	Yes	Yes	Unclear	Yes	No	Yes	Yes	Strong
Kutahyalioglu NS; Scafide KN.	2022	Effects of family-centered care on bonding: A systematic review	2024-10-06	Yes	Yes	No	No	Yes	Yes	Yes	Yes	No	Yes	Yes	Strong
Hurt L; Odd D; Mann M; Beetham H; Dorgeat E; Isaac TC; Ashman A; Wood F.	2023	What matters to families about the healthcare of preterm or low birth weight infants: A qualitative evidence synthesis	2024-10-06	Yes	Yes	No	Yes	Yes	Yes	Yes	Yes	No	Yes	Yes	Strong
Brelsford GM; Doheny KK; Stoner J.	2024	A Systematic Review of Psycho-Spiritual Interventions in the NICU: Supporting Parents’ Mental Health and Psychological Well-Being	2024-10-06	Yes	Yes	No	No	Yes	Unclear	Unclear	Yes	No	Yes	Yes	Moderate
Chan SH; Shorey S.	2024	Effectiveness of psychosocial interventions on the psychological outcomes of parents with preterm infants: A systematic review and meta-analysis	2024-10-06	Yes	Yes	No	Yes	Yes	Yes	Yes	Yes	Yes	Yes	Yes	Strong
